# Supplementary material for: Lanthionine, a Novel Uremic Toxin, in the Vascular Calcification of Chronic Kidney Disease: The Role of Proinflammatory Cytokines
Source: Int J Mol Sci. 2021 Jun 26;22(13):6875. doi: 10.3390/ijms22136875 (PMC8269354; doi:10.3390/ijms22136875)
Supplement: Supplementary file 1 [file ijms-22-06875-s001.zip]

Archive with 1 entries (1 files):
- ijms-1219053-supplementary.pdf
